# Supplementary material for: Health-Related Quality of Life in Primary Care: Which Aspects Matter in Multimorbid Patients with Type 2 Diabetes Mellitus in a Community Setting?
Source: PLoS One. 2017 Jan 26;12(1):e0170883. doi: 10.1371/journal.pone.0170883 (PMC5268781; doi:10.1371/journal.pone.0170883)
Supplement: S1 File — (XLSX) [file pone.0170883.s003.xlsx]

## Sheet: Dataset
gender	age	marital_status	school_education	additional_conditions	insulin	mobility_restrictions	needs_care	bmi	hba1c	EQ5D_index	PAIDshort	CHD_I25	chronic_heart_failure_I50	COPD_J44	asthma_J45	depression_F32_33	Parkinsons_disease_G20	cerebrovascular_disease_I60_69	chronic_pain_R52	atherosclerosis_I70
male	55	married and cohabited	<=9 years	2	no	no	no	33	8	0.479	0	no	no	no	no	no	no	yes	no	no
male	53	seperated, single, divorced, widowed	<=9 years	2	yes	no	no	43	10.8	0.387	0	no	no	no	no	no	no	no	yes	no
male	72	married and cohabited	>=10 years	5	no	no	no	30	8.3	1	0	no	no	no	no	no	no	no	no	no
female	73	seperated, single, divorced, widowed	>=10 years	2	no	no	no	24	6.8	1	0	yes	no	no	yes	no	no	no	no	no
female	74	married and cohabited	<=9 years	3	no	no	no	31	6.2	1	0	yes	no	no	no	no	no	no	no	no
female	73	seperated, single, divorced, widowed	>=10 years	2	yes	no	no	31	9	1	0	no	yes	no	yes	no	no	no	no	no
male	72	married and cohabited	<=9 years	3	yes	no	no	26	8.8	0.687	0	no	no	no	no	no	no	no	no	no
male	70	married and cohabited	<=9 years	2	no	no	no	34	7.1	0.713	0	no	no	no	no	yes	no	no	no	no
male	50	seperated, single, divorced, widowed	<=9 years	2	no	no	no	27	6.3	0.713	0	no	no	yes	no	no	no	no	no	no
male	70	seperated, single, divorced, widowed	>=10 years	2	no	no	no	27	7.6	1	0	no	no	no	no	no	no	no	no	no
male	66	seperated, single, divorced, widowed	<=9 years	2	no	no	no	25	8.6	1	0	no	no	no	no	no	no	no	no	no
male	72	married and cohabited	>=10 years	2	no	no	no	30	6.9	1	0	no	no	no	no	no	no	no	no	no
female	75	married and cohabited	>=10 years	2	no	no	no	32	7.3	0.779	0	no	no	no	no	no	no	no	no	no
female	75	seperated, single, divorced, widowed	<=9 years	3	no	no	no	26	7.1	0.69	0	no	no	no	no	no	no	no	no	no
male	71	seperated, single, divorced, widowed	>=10 years	2	no	no	no	29	7.2	1	0	yes	yes	no	no	no	no	no	no	no
male	76	seperated, single, divorced, widowed	<=9 years	2	no	no	no	22	6.8	0.57	0	yes	yes	no	no	no	no	no	no	no
male	90	seperated, single, divorced, widowed	<=9 years	2	no	yes	yes	25	6	0.713	0	no	yes	no	no	no	no	no	no	no
female	68	seperated, single, divorced, widowed	<=9 years	2	no	no	no	20	7.2	0.514	0	no	no	yes	no	yes	no	no	no	no
male	75	seperated, single, divorced, widowed	<=9 years	2	no	no	no	31	6.3	0.413	0	no	no	no	no	no	no	no	no	no
male	65	married and cohabited	<=9 years	3	no	no	no	34	7.1	1	0	no	no	no	no	no	no	no	yes	no
male	81	seperated, single, divorced, widowed	<=9 years	4	yes	no	no	25	7.7	1	0	yes	yes	no	no	no	no	no	no	no
male	86	seperated, single, divorced, widowed	<=9 years	2	yes	yes	no	26	6.7	0.596	0	yes	no	no	no	no	no	no	no	yes
male	71	married and cohabited	<=9 years	2	no	no	no	27	6.8	1	0	no	no	no	no	no	no	no	no	no
female	61	married and cohabited	<=9 years	2	no	no	no	32	6.6	0.713	0	no	no	no	no	no	no	no	no	no
male	61	married and cohabited	<=9 years	2	no	no	no	39	6.5	0.479	0	no	no	no	no	no	no	no	no	no
female	61	seperated, single, divorced, widowed	<=9 years	3	no	no	no	35	5.8	0.713	0	yes	no	no	no	no	no	no	no	no
female	75	seperated, single, divorced, widowed	<=9 years	4	yes	yes	no	41	6.8	0.687	0	no	no	no	no	no	no	no	no	yes
male	67	married and cohabited	>=10 years	2	no	no	no	29	6.3	1	0	no	no	no	no	no	no	no	yes	no
male	82	seperated, single, divorced, widowed	>=10 years	2	no	no	no	29	6.9	1	0	no	no	no	no	no	no	no	no	no
female	86	seperated, single, divorced, widowed	>=10 years	2	no	no	no	23	6.8	0.779	0	no	no	no	no	yes	no	no	no	no
male	63	married and cohabited	<=9 years	2	yes	no	no	34	7.7	0.713	0	no	no	no	no	no	no	yes	yes	no
female	67	married and cohabited	<=9 years	3	no	no	no	48	8.3	0.27	0	no	no	no	no	no	no	no	yes	no
male	50	married and cohabited	<=9 years	2	no	no	no	25	7.2	1	0	no	no	no	no	no	no	no	yes	yes
female	69	seperated, single, divorced, widowed	<=9 years	3	no	no	no	27	6.3	1	0	yes	no	no	no	yes	no	no	no	no
female	73	seperated, single, divorced, widowed	>=10 years	3	no	no	no	19	6.3	0.783	0	no	no	no	no	no	no	no	yes	no
male	74	married and cohabited	>=10 years	3	no	no	no	25	5.9	0.779	0	yes	no	no	no	no	no	no	no	no
male	75	married and cohabited	<=9 years	4	no	no	no	33	6.1	1	0	no	no	no	no	no	no	no	yes	yes
female	70	seperated, single, divorced, widowed	>=10 years	5	yes	no	no	33	8.7	0.598	0	yes	no	yes	no	yes	no	no	no	no
female	67	married and cohabited	<=9 years	4	no	no	no	55	6.2	0.481	0	no	no	no	no	no	no	no	no	no
female	48	married and cohabited	<=9 years	3	no	no	no	26	5.7	0.783	0	no	no	yes	no	no	no	no	no	no
female	50	married and cohabited	<=9 years	2	no	no	no	38	7.5	0.779	0	no	no	yes	no	no	no	no	no	no
female	70	seperated, single, divorced, widowed	<=9 years	3	no	yes	no	46	5.7	0.082	0	no	no	yes	yes	no	no	no	yes	no
male	69	married and cohabited	<=9 years	3	no	no	no	26	6.6	1	0	no	no	no	no	no	no	no	no	no
male	74	married and cohabited	>=10 years	4	yes	no	no	30	8	1	0	yes	yes	no	no	no	no	no	no	no
male	80	married and cohabited	<=9 years	4	no	no	no	32	6.2	1	0	no	yes	no	no	no	no	no	no	no
male	73	married and cohabited	<=9 years	4	no	no	no	32	7.1	1	0	yes	no	no	no	yes	no	no	no	no
male	80	married and cohabited	>=10 years	2	yes	no	no	24	9	0.783	0	no	no	no	no	no	no	no	no	no
male	64	married and cohabited	<=9 years	2	no	no	no	40	7	0.779	0	no	no	no	no	no	no	no	no	no
female	70	seperated, single, divorced, widowed	<=9 years	2	no	no	no	31	5.8	1	0	no	no	no	no	no	no	no	no	no
male	69	seperated, single, divorced, widowed	>=10 years	2	yes	no	no	27	7.3	1	0	no	no	no	no	no	no	no	no	no
male	45	married and cohabited	<=9 years	2	no	no	no	30	5.8	1	0	no	no	yes	no	no	no	no	no	no
female	54	seperated, single, divorced, widowed	>=10 years	2	no	no	no	28	6	0.355	0	no	no	yes	no	no	no	no	no	yes
female	45	seperated, single, divorced, widowed	<=9 years	2	no	no	no	27	5.9	0.69	0	no	no	no	no	no	no	no	no	no
female	62	seperated, single, divorced, widowed	>=10 years	3	no	no	no	32	6.6	0.39	0	no	no	no	no	no	no	no	no	no
male	55	married and cohabited	<=9 years	4	no	no	no	28	6.5	0.624	0	no	no	no	no	no	no	no	no	no
female	77	seperated, single, divorced, widowed	<=9 years	4	no	no	no	30	7.7	0.779	0	no	no	no	no	no	no	no	no	no
female	65	married and cohabited	<=9 years	3	no	no	no	39	6.2	0.779	0	no	no	no	no	yes	no	no	yes	no
male	67	married and cohabited	<=9 years	2	yes	no	no	23	6.3	1	0	yes	yes	no	no	no	no	no	no	no
female	64	married and cohabited	<=9 years	3	no	no	no	36	6.2	1	0	no	no	no	no	no	no	no	no	no
female	68	married and cohabited	<=9 years	2	yes	no	no	30	7.9	1	0	no	no	no	no	no	no	no	no	no
female	60	married and cohabited	<=9 years	3	no	no	no	44	6.2	0.481	0	no	yes	no	no	no	no	no	no	no
male	73	married and cohabited	>=10 years	5	no	no	no	26	8.6	1	0	yes	no	no	no	no	no	no	yes	yes
female	87	married and cohabited	<=9 years	3	no	yes	yes	38	6.6	0.21	0	yes	yes	no	no	no	no	no	yes	no
male	75	seperated, single, divorced, widowed	>=10 years	4	yes	yes	no	40	6	0.298	0	yes	yes	no	no	no	no	no	yes	yes
male	78	married and cohabited	<=9 years	4	yes	no	no	29	5.7	0.779	0	yes	yes	no	no	no	no	no	no	no
female	68	seperated, single, divorced, widowed	<=9 years	3	yes	yes	no	37	7.3	0.783	0	no	yes	yes	no	no	no	no	no	no
male	57	married and cohabited	>=10 years	2	no	yes	no	28	6.6	1	0	no	no	no	no	no	no	no	no	no
male	71	married and cohabited	<=9 years	4	no	no	no	32	6.2	1	0	yes	yes	no	no	no	no	no	no	no
male	68	seperated, single, divorced, widowed	<=9 years	7	no	no	no	28	5.7	1	0	yes	no	yes	no	no	no	no	no	yes
female	63	seperated, single, divorced, widowed	<=9 years	4	no	no	no	35	6.5	0.598	0	no	no	no	yes	yes	no	no	yes	no
male	63	married and cohabited	<=9 years	2	no	no	no	24	6.2	0.779	0	yes	no	no	no	no	no	no	no	no
male	71	seperated, single, divorced, widowed	>=10 years	4	no	no	no	32	6.6	0.779	0	yes	no	no	no	no	no	no	no	yes
male	70	seperated, single, divorced, widowed	>=10 years	5	no	no	no	34	6.9	0.779	0	yes	no	no	no	yes	no	no	no	no
female	83	married and cohabited	<=9 years	3	no	no	no	25	5.9	0.779	0	yes	no	no	no	no	no	yes	no	yes
female	87	married and cohabited	<=9 years	2	no	yes	no	25	6.3	0.779	0	no	no	yes	yes	no	no	no	no	no
female	83	seperated, single, divorced, widowed	>=10 years	3	no	yes	no	31	5.8	0.779	0	no	no	no	no	no	no	no	yes	no
male	33	married and cohabited	>=10 years	2	no	no	no	28	5.7	1	0	no	no	no	no	no	no	no	no	no
male	85	seperated, single, divorced, widowed	>=10 years	4	no	no	no	26	5.9	1	0	yes	no	no	no	yes	no	no	no	no
male	53	married and cohabited	>=10 years	2	no	no	no	44	5.6	1	0	no	no	no	no	no	no	no	no	no
male	73	married and cohabited	>=10 years	2	no	no	no	30	5.2	1	0	no	no	no	no	no	no	no	yes	no
male	60	seperated, single, divorced, widowed	<=9 years	3	no	no	no	31	6.6	0.779	0	yes	no	no	no	no	no	no	no	no
male	73	seperated, single, divorced, widowed	<=9 years	3	no	no	no	23	6.9	1	0	yes	no	no	no	no	no	no	no	no
male	66	married and cohabited	<=9 years	2	no	no	no	34	6	1	0	no	no	no	no	no	no	no	no	no
male	65	seperated, single, divorced, widowed	<=9 years	3	yes	no	no	32	6	1	0	no	no	no	no	no	no	no	yes	no
female	78	seperated, single, divorced, widowed	>=10 years	4	no	no	no	35	7	1	0	no	yes	no	no	no	no	no	no	no
male	70	married and cohabited	>=10 years	2	no	no	no	30	5.9	0.783	0	no	no	no	no	no	no	no	no	no
female	67	married and cohabited	<=9 years	2	no	no	no	36	6.9	0.779	0	no	no	no	no	yes	no	no	no	no
male	74	married and cohabited	<=9 years	2	no	no	no	30	9	0.413	0	no	no	no	no	no	no	no	no	no
female	78	married and cohabited	<=9 years	3	no	no	no	26	6.4	0.181	0	no	yes	no	no	no	no	no	yes	no
male	66	married and cohabited	<=9 years	3	yes	no	no	23	6.4	1	0	yes	no	no	no	no	no	no	no	no
female	73	married and cohabited	<=9 years	3	no	no	no	24	7.1	1	0	no	no	yes	no	no	no	no	no	no
male	80	married and cohabited	>=10 years	2	no	no	no	31	6	1	0	yes	no	no	no	no	no	no	no	no
male	80	married and cohabited	>=10 years	2	yes	no	no	25	6.1	0.779	0	no	no	no	no	no	no	no	no	yes
female	68	married and cohabited	<=9 years	2	no	no	no	24	6.8	0.779	0	yes	no	yes	no	no	no	no	no	no
male	70	married and cohabited	>=10 years	2	yes	no	no	23	7.1	0.779	1.25	no	no	yes	no	no	no	no	no	no
female	87	seperated, single, divorced, widowed	<=9 years	2	no	no	no	32	7	0.598	1.25	no	yes	no	no	no	no	no	no	no
female	70	seperated, single, divorced, widowed	>=10 years	2	yes	no	no	26	7.8	0.69	1.25	no	no	no	no	no	no	no	no	no
male	69	married and cohabited	<=9 years	3	no	no	no	23	7.7	1	1.25	yes	no	no	no	no	no	no	yes	no
female	78	married and cohabited	<=9 years	3	yes	no	no	34	6.5	0.413	1.25	yes	no	no	no	no	no	no	no	no
male	56	seperated, single, divorced, widowed	>=10 years	2	no	no	no	25	6.3	0.757	1.25	no	no	no	no	no	no	no	no	no
male	91	seperated, single, divorced, widowed	<=9 years	4	no	yes	yes	31	7	0.687	1.25	yes	no	no	no	yes	no	no	no	no
male	53	married and cohabited	>=10 years	4	no	no	no	38	6.9	0.779	1.25	no	no	no	no	no	no	no	yes	yes
female	52	seperated, single, divorced, widowed	>=10 years	2	no	no	no	33	6.4	0.779	1.25	no	no	no	yes	no	no	no	no	no
male	78	married and cohabited	>=10 years	4	yes	yes	no	29	7.2	0.713	1.25	yes	no	no	no	no	no	yes	no	no
female	74	seperated, single, divorced, widowed	<=9 years	5	yes	no	no	43	6.3	0.298	1.25	yes	yes	no	yes	no	no	no	yes	no
female	73	married and cohabited	>=10 years	2	no	no	no	38	6.5	0.779	1.25	no	no	no	no	no	no	no	no	no
male	71	married and cohabited	<=9 years	3	yes	no	no	29	6.3	1	1.25	yes	no	no	no	no	no	no	no	no
male	76	seperated, single, divorced, widowed	>=10 years	3	no	no	no	24	6.3	1	1.25	yes	no	no	no	no	no	no	no	no
male	74	seperated, single, divorced, widowed	<=9 years	3	yes	no	no	24	7.2	1	1.25	yes	yes	no	no	no	no	no	no	no
male	67	married and cohabited	<=9 years	2	no	no	no	28	6.6	0.779	1.25	no	no	no	no	no	no	no	no	no
male	76	married and cohabited	>=10 years	2	no	no	no	27	7	1	1.25	yes	no	no	no	no	no	no	no	no
male	64	married and cohabited	>=10 years	3	no	yes	no	28	6.9	0.324	1.25	yes	no	no	no	no	no	no	yes	no
female	80	seperated, single, divorced, widowed	<=9 years	4	yes	no	no	32	7.6	0.713	1.25	yes	yes	no	no	yes	no	no	no	no
female	80	married and cohabited	>=10 years	3	no	yes	yes	30	6	0.598	1.25	no	yes	no	no	yes	no	no	no	no
female	73	married and cohabited	<=9 years	3	no	no	no	33	6.6	0.479	1.25	yes	no	no	no	no	no	no	yes	no
female	67	married and cohabited	<=9 years	2	no	no	no	32	6.5	0.779	1.25	no	no	no	no	no	no	no	no	no
female	76	seperated, single, divorced, widowed	<=9 years	4	no	no	no	33	6.1	0.481	1.25	no	no	no	no	no	no	yes	yes	no
male	64	seperated, single, divorced, widowed	<=9 years	2	no	no	no	29	7	0.779	1.25	no	no	no	no	yes	no	no	no	no
female	75	married and cohabited	<=9 years	3	no	no	no	25	6.6	0.753	1.25	no	no	no	no	no	no	no	yes	no
female	79	seperated, single, divorced, widowed	<=9 years	2	no	no	no	27	6.8	0.779	1.25	yes	no	no	no	no	no	yes	no	no
male	92	seperated, single, divorced, widowed	>=10 years	4	no	no	no	23	6.1	1	1.25	no	yes	no	no	no	no	no	no	no
male	48	seperated, single, divorced, widowed	<=9 years	2	no	no	no	37	6.8	0.479	1.25	no	no	no	no	no	no	no	no	no
female	56	married and cohabited	<=9 years	3	no	yes	no	30	7.8	0.57	1.25	no	no	no	no	no	no	no	no	no
female	62	married and cohabited	<=9 years	2	yes	no	no	34	7.9	0.753	1.25	no	no	no	no	no	no	no	no	no
female	83	seperated, single, divorced, widowed	<=9 years	2	no	yes	no	27	5.7	0.387	2.5	no	yes	no	yes	no	no	no	no	no
female	79	married and cohabited	<=9 years	3	no	no	no	27	6.1	0.258	2.5	no	no	no	no	yes	no	no	no	yes
male	80	married and cohabited	<=9 years	3	yes	no	no	34	6.7	0.687	2.5	yes	no	yes	no	no	no	no	no	yes
male	68	married and cohabited	<=9 years	4	yes	no	no	24	7.6	1	2.5	yes	no	no	no	no	no	no	no	no
male	78	married and cohabited	<=9 years	2	no	no	no	28	6.5	0.687	2.5	yes	no	no	no	no	no	no	no	no
male	80	married and cohabited	<=9 years	2	yes	no	no	27	7.3	0.806	2.5	yes	no	no	no	no	no	no	no	yes
female	82	seperated, single, divorced, widowed	<=9 years	5	no	no	no	33	6.5	0.713	2.5	no	no	yes	no	no	no	no	no	no
female	73	married and cohabited	>=10 years	5	no	no	no	26	6.6	0.687	2.5	no	no	no	no	yes	no	no	no	no
male	54	seperated, single, divorced, widowed	>=10 years	2	no	no	no	31	6.3	1	2.5	no	no	yes	no	no	no	yes	no	no
female	76	married and cohabited	<=9 years	3	no	no	no	24	7.5	0.779	2.5	no	no	no	no	no	no	no	no	no
female	81	married and cohabited	<=9 years	3	yes	yes	no	28	7.3	0.387	2.5	yes	yes	no	no	no	no	no	yes	no
female	77	seperated, single, divorced, widowed	<=9 years	5	yes	no	no	36	9	0.713	2.5	no	no	no	no	no	no	no	no	no
male	65	married and cohabited	<=9 years	3	no	no	no	30	6.2	0.171	2.5	no	no	yes	no	no	no	no	yes	yes
male	76	seperated, single, divorced, widowed	<=9 years	2	no	no	no	31	5.5	1	2.5	no	no	no	no	no	no	no	no	no
female	58	married and cohabited	<=9 years	2	no	yes	no	51	8.5	0.779	2.5	no	no	no	no	no	no	no	no	no
male	71	married and cohabited	<=9 years	3	no	no	no	29	7	0.598	2.5	no	no	no	no	yes	no	no	yes	no
female	78	seperated, single, divorced, widowed	<=9 years	2	yes	no	no	30	8.1	0.598	2.5	yes	no	no	no	no	no	no	no	yes
female	63	married and cohabited	>=10 years	2	no	no	no	29	6.6	0.481	2.5	yes	no	no	no	no	no	no	yes	no
female	70	married and cohabited	<=9 years	4	no	no	no	33	6.6	0.779	2.5	no	yes	no	no	yes	no	no	yes	no
male	59	married and cohabited	<=9 years	2	no	no	no	33	7.1	0.69	2.5	yes	no	no	no	no	no	no	yes	no
male	81	married and cohabited	<=9 years	2	no	no	no	30	7.2	0.779	2.5	no	no	no	no	no	no	no	no	no
female	76	seperated, single, divorced, widowed	<=9 years	2	no	no	no	30	6.9	0.624	2.5	yes	no	yes	no	no	no	no	no	no
female	85	seperated, single, divorced, widowed	<=9 years	2	no	no	no	31	6.6	0.779	2.5	no	no	no	no	no	no	no	yes	no
male	78	married and cohabited	<=9 years	4	no	no	no	25	6.5	1	2.5	yes	no	no	no	no	no	yes	no	no
female	67	married and cohabited	<=9 years	5	no	no	no	40	6.9	0.687	2.5	yes	no	yes	no	no	no	no	yes	no
male	70	married and cohabited	>=10 years	2	yes	no	no	39	6.8	0.713	2.5	no	no	no	no	no	no	no	no	no
female	85	seperated, single, divorced, widowed	<=9 years	3	no	no	no	23	6.5	0.779	2.5	no	yes	no	no	no	no	no	no	no
male	83	married and cohabited	<=9 years	2	no	no	no	26	6.8	1	2.5	yes	no	no	no	no	no	no	no	no
female	50	married and cohabited	>=10 years	4	no	no	no	29	5.6	0.713	2.5	no	no	no	yes	no	no	no	no	no
female	61	seperated, single, divorced, widowed	<=9 years	3	no	no	no	32	6.2	0.329	2.5	no	no	no	no	yes	no	no	yes	no
male	74	married and cohabited	<=9 years	2	no	yes	no	27	6	1	2.5	yes	no	no	no	no	no	no	no	no
male	57	married and cohabited	>=10 years	2	no	no	no	25	6.7	0.69	2.5	no	no	no	no	yes	no	no	no	no
male	76	married and cohabited	>=10 years	2	no	no	no	29	7.1	0.806	2.5	no	no	no	no	no	no	no	no	yes
female	78	married and cohabited	<=9 years	3	yes	no	no	27	6.7	0.387	2.5	yes	yes	no	no	no	no	no	yes	no
male	77	married and cohabited	<=9 years	2	no	no	no	30	7.3	0.779	2.5	yes	yes	no	no	no	no	no	no	no
male	75	married and cohabited	<=9 years	2	no	no	no	29	6.3	0.779	2.5	yes	no	no	no	no	no	no	no	no
female	73	married and cohabited	>=10 years	4	no	no	no	29	6.3	0.779	2.5	yes	yes	no	no	no	no	no	no	no
male	87	seperated, single, divorced, widowed	<=9 years	2	no	no	no	27	6.3	0.78	2.5	no	no	no	no	no	no	yes	no	yes
female	64	married and cohabited	<=9 years	3	no	yes	no	23	6	0.69	2.5	no	no	no	no	no	no	no	no	no
female	62	seperated, single, divorced, widowed	<=9 years	5	no	yes	no	26	6.5	0.753	2.5	no	no	no	no	no	no	no	yes	no
female	85	seperated, single, divorced, widowed	<=9 years	2	no	yes	no	26	7.2	0.713	2.5	yes	no	no	no	no	no	no	yes	no
male	70	married and cohabited	<=9 years	2	no	no	no	26	6.3	0.783	2.5	no	no	no	no	no	no	no	no	no
male	67	seperated, single, divorced, widowed	<=9 years	2	yes	yes	no	38	7.8	0.27	2.5	yes	no	no	no	no	no	no	no	yes
female	64	married and cohabited	<=9 years	2	yes	no	no	35	7.7	1	2.5	no	no	no	no	no	no	no	no	no
male	53	seperated, single, divorced, widowed	>=10 years	2	yes	no	no	30	11.4	0.779	3.75	no	no	yes	no	no	no	no	no	no
male	68	married and cohabited	<=9 years	3	no	no	no	28	7.2	1	3.75	no	no	no	yes	no	no	no	no	no
female	58	married and cohabited	<=9 years	2	no	no	no	36	7.9	1	3.75	no	no	yes	no	no	no	no	no	no
male	67	married and cohabited	>=10 years	3	no	no	no	31	7.7	0.779	3.75	yes	no	no	no	no	no	no	no	no
male	58	seperated, single, divorced, widowed	>=10 years	2	no	no	no	33	7.8	0.779	3.75	no	no	no	no	no	no	no	no	no
male	74	married and cohabited	<=9 years	3	no	no	no	33	6.9	0.779	3.75	no	no	no	no	no	no	no	no	no
female	76	seperated, single, divorced, widowed	<=9 years	2	no	yes	no	28	7.6	0.598	3.75	no	no	no	no	no	no	no	no	no
female	59	married and cohabited	>=10 years	2	yes	yes	no	29	7	1	3.75	no	no	no	no	yes	no	no	yes	no
male	76	married and cohabited	<=9 years	2	yes	no	no	27	7	1	3.75	yes	no	no	no	no	no	no	no	no
female	66	seperated, single, divorced, widowed	<=9 years	3	yes	no	no	30	8.3	1	3.75	yes	no	no	no	no	no	no	no	no
male	80	married and cohabited	<=9 years	3	no	no	no	24	7.5	0.779	3.75	yes	no	no	no	no	no	yes	yes	no
male	72	married and cohabited	>=10 years	4	yes	no	no	25	6.4	0.779	3.75	no	no	no	no	no	no	yes	yes	no
male	78	married and cohabited	<=9 years	5	yes	no	no	39	7.4	0.713	3.75	yes	no	no	no	no	no	yes	yes	no
female	60	seperated, single, divorced, widowed	<=9 years	4	yes	no	no	30	9.6	0.806	3.75	yes	no	yes	no	no	no	no	no	yes
male	78	married and cohabited	<=9 years	5	no	no	no	35	6.5	0.779	3.75	no	no	no	no	yes	no	yes	yes	no
female	82	seperated, single, divorced, widowed	>=10 years	3	no	no	no	24	6	1	3.75	no	no	no	no	yes	no	yes	no	no
male	78	seperated, single, divorced, widowed	<=9 years	4	yes	no	no	32	8.2	0.753	3.75	yes	yes	no	no	no	no	no	no	no
male	79	seperated, single, divorced, widowed	<=9 years	2	no	yes	no	37	7.3	0.69	3.75	yes	no	yes	no	no	no	no	no	no
female	46	married and cohabited	<=9 years	5	yes	no	no	46	12.3	0.598	3.75	no	no	no	no	yes	no	no	no	no
female	69	seperated, single, divorced, widowed	>=10 years	3	yes	no	no	31	7.5	1	3.75	no	no	no	no	yes	no	no	yes	no
male	54	seperated, single, divorced, widowed	<=9 years	2	no	no	no	25	8.3	0.779	3.75	no	no	no	no	no	no	no	no	no
female	66	married and cohabited	<=9 years	4	no	no	no	36	7	0.387	3.75	no	no	no	yes	no	no	no	no	yes
male	79	married and cohabited	>=10 years	2	no	no	no	27	7.3	0.779	3.75	yes	no	no	no	no	no	no	no	no
male	79	seperated, single, divorced, widowed	<=9 years	2	yes	no	no	25	7.7	0.27	3.75	no	no	no	no	no	no	no	no	yes
female	61	married and cohabited	<=9 years	4	no	no	no	32	6.7	0.783	3.75	no	no	no	no	no	no	no	yes	no
male	63	married and cohabited	>=10 years	3	no	no	no	22	6.4	0.753	5	no	no	no	no	no	no	no	no	no
male	76	married and cohabited	>=10 years	2	no	no	no	26	7.3	1	5	no	no	no	no	no	no	no	no	no
male	73	married and cohabited	<=9 years	3	no	no	no	29	6.6	0.779	5	yes	no	no	no	no	no	no	no	no
male	81	married and cohabited	<=9 years	3	no	no	no	25	6.4	1	5	yes	no	no	no	no	no	no	no	no
male	78	seperated, single, divorced, widowed	<=9 years	3	yes	no	no	35	8.3	1	5	yes	no	no	no	no	no	no	no	no
female	47	married and cohabited	>=10 years	3	yes	no	no	38	9.6	1	5	no	no	no	yes	no	no	no	no	no
male	76	married and cohabited	<=9 years	3	no	no	no	28	8	0.779	5	yes	no	no	no	no	no	no	no	no
male	68	married and cohabited	<=9 years	2	yes	no	no	32	6.5	0.779	5	no	no	no	no	no	no	no	no	no
male	47	married and cohabited	>=10 years	3	no	no	no	24	7.5	1	5	no	no	no	no	no	no	no	no	no
female	74	married and cohabited	<=9 years	3	no	no	no	38	7.3	0.298	5	no	yes	no	no	no	no	no	no	no
female	44	seperated, single, divorced, widowed	<=9 years	3	yes	no	no	24	6.5	0.69	5	no	no	no	yes	no	no	no	no	no
male	50	seperated, single, divorced, widowed	<=9 years	3	no	yes	no	36	8.4	0.598	5	no	no	no	no	yes	no	no	yes	no
male	72	married and cohabited	<=9 years	5	no	no	no	33	6.3	0.713	5	yes	no	yes	no	yes	no	no	no	no
female	68	married and cohabited	<=9 years	3	yes	no	no	46	6.8	0.717	5	no	no	no	no	no	no	no	no	no
female	69	seperated, single, divorced, widowed	<=9 years	5	no	no	no	33	10.3	0.779	5	no	no	yes	no	no	no	no	no	no
female	72	seperated, single, divorced, widowed	<=9 years	5	no	no	no	26	6.4	0.779	5	no	no	no	no	no	no	no	yes	yes
female	56	seperated, single, divorced, widowed	>=10 years	5	yes	no	no	45	8.3	0.779	5	yes	no	no	no	no	no	yes	yes	no
female	74	seperated, single, divorced, widowed	>=10 years	2	no	yes	no	52	7.1	0.387	5	no	yes	no	no	no	no	no	yes	no
male	70	married and cohabited	>=10 years	3	no	no	no	32	7.5	1	5	yes	no	no	no	no	no	no	no	yes
female	59	married and cohabited	>=10 years	3	no	yes	no	31	5.7	0.598	5	yes	no	yes	no	no	no	no	yes	no
female	70	married and cohabited	<=9 years	2	yes	no	no	37	5.3	0.779	5	no	no	no	no	no	no	no	no	no
male	70	married and cohabited	<=9 years	2	no	no	no	32	5.9	0.779	5	no	no	no	no	no	no	no	yes	no
male	86	married and cohabited	<=9 years	3	no	no	no	30	6.6	0.753	5	no	no	no	no	no	no	no	no	yes
male	66	seperated, single, divorced, widowed	<=9 years	2	no	no	no	26	6.4	0.779	5	no	no	no	no	no	no	no	no	no
male	61	married and cohabited	>=10 years	2	no	no	no	29	5.6	0.783	6.25	no	no	no	no	yes	no	no	no	no
female	80	seperated, single, divorced, widowed	<=9 years	2	yes	yes	no	36	8.4	0.713	6.25	yes	no	no	no	no	no	no	no	no
male	62	married and cohabited	<=9 years	2	no	no	no	37	9.6	0.598	6.25	no	no	no	no	no	no	no	no	yes
female	46	married and cohabited	>=10 years	3	no	no	no	47	8.3	0.806	6.25	no	no	no	yes	no	no	no	no	no
female	73	seperated, single, divorced, widowed	<=9 years	2	no	no	no	28	6.8	0.713	6.25	no	no	no	no	yes	no	no	no	no
female	75	seperated, single, divorced, widowed	<=9 years	2	no	no	no	23	7.2	0.69	6.25	no	no	no	no	yes	no	no	no	yes
male	80	seperated, single, divorced, widowed	>=10 years	4	yes	no	no	28	8	0.713	6.25	no	no	no	no	no	no	no	no	no
female	76	married and cohabited	<=9 years	3	yes	no	no	30	6.5	0.687	6.25	no	no	no	no	no	no	no	yes	no
male	60	married and cohabited	<=9 years	2	no	no	no	26	7.1	0.713	6.25	yes	no	no	no	no	no	no	no	no
female	66	married and cohabited	<=9 years	2	no	no	no	41	6.4	0.687	6.25	no	no	no	no	no	no	no	no	no
male	51	married and cohabited	<=9 years	2	no	no	no	36	6	0.779	6.25	no	no	no	no	no	no	no	no	no
male	75	married and cohabited	>=10 years	2	no	no	no	26	6.3	0.713	6.25	no	no	no	no	no	no	no	no	no
male	63	seperated, single, divorced, widowed	<=9 years	3	no	no	no	33	6.8	0.624	6.25	no	no	yes	no	no	no	no	no	no
female	77	seperated, single, divorced, widowed	<=9 years	4	yes	yes	no	39	8.7	0.57	6.25	no	yes	no	no	no	no	no	yes	no
male	74	married and cohabited	>=10 years	5	yes	no	no	37	8.1	0.753	6.25	yes	yes	no	no	yes	no	yes	no	no
female	61	married and cohabited	<=9 years	3	yes	no	no	41	6.9	1	6.25	no	no	no	no	no	no	no	no	yes
male	55	married and cohabited	<=9 years	4	yes	no	no	31	8.9	0.779	6.25	yes	no	no	yes	no	no	no	yes	no
female	66	married and cohabited	<=9 years	2	no	no	no	28	6.5	1	6.25	no	no	no	no	no	no	no	no	no
female	80	seperated, single, divorced, widowed	<=9 years	3	no	yes	no	24	7.1	0.481	6.25	yes	no	no	no	no	no	no	no	no
male	66	married and cohabited	>=10 years	3	yes	no	no	29	8.6	0.779	6.25	yes	no	no	no	no	no	no	yes	no
female	65	married and cohabited	>=10 years	5	yes	no	no	36	6.5	0.598	6.25	yes	no	no	no	no	no	no	no	yes
male	82	married and cohabited	<=9 years	5	yes	no	no	26	8.9	0.806	6.25	yes	no	no	no	no	no	yes	no	no
male	83	married and cohabited	<=9 years	6	yes	yes	yes	28	7.2	0.57	6.25	yes	yes	no	no	no	no	yes	yes	yes
male	68	seperated, single, divorced, widowed	<=9 years	2	no	no	no	34	6.9	0.713	6.25	no	no	no	no	no	no	no	no	no
male	72	married and cohabited	<=9 years	2	yes	no	no	36	8.2	0.687	6.25	no	yes	yes	no	no	no	no	no	no
male	69	married and cohabited	<=9 years	2	no	no	no	33	9.3	1	6.25	no	no	no	no	no	no	no	no	no
male	55	seperated, single, divorced, widowed	>=10 years	5	yes	yes	no	33	7.5	0.598	6.25	yes	no	no	no	no	no	yes	no	no
male	58	married and cohabited	>=10 years	2	no	no	no	30	6.4	0.846	6.25	no	no	no	no	no	no	no	no	no
male	44	seperated, single, divorced, widowed	>=10 years	4	no	no	no	29	6.2	0.69	6.25	no	no	no	no	yes	no	no	no	no
female	67	seperated, single, divorced, widowed	>=10 years	2	no	no	no	31	7.7	0.779	6.25	no	no	no	no	yes	no	no	no	no
male	66	married and cohabited	<=9 years	2	no	no	no	30	7.1	1	6.25	no	no	no	yes	no	no	no	yes	no
male	87	married and cohabited	>=10 years	2	yes	yes	no	22	8.6	0.663	6.25	yes	yes	no	no	no	no	no	no	no
male	82	married and cohabited	>=10 years	4	yes	no	no	30	6.4	0.687	6.25	yes	no	no	no	no	no	no	yes	no
male	69	married and cohabited	>=10 years	3	no	no	no	30	6.5	1	6.25	yes	no	no	no	no	no	no	no	no
female	75	seperated, single, divorced, widowed	>=10 years	3	no	yes	no	25	6.7	0.036	6.25	no	no	no	no	no	yes	no	yes	no
female	64	married and cohabited	<=9 years	2	yes	yes	no	53	7.1	0.713	6.25	no	no	yes	no	no	no	no	yes	no
male	78	married and cohabited	>=10 years	2	yes	no	no	27	7	1	6.25	yes	no	no	no	no	no	no	no	yes
female	63	seperated, single, divorced, widowed	<=9 years	4	yes	no	no	40	6.7	0.57	6.25	yes	no	no	no	no	no	no	yes	no
male	77	married and cohabited	<=9 years	2	no	no	no	34	6.3	0.328	6.25	no	no	no	no	no	no	no	no	no
male	74	married and cohabited	>=10 years	3	no	no	no	28	6.3	0.713	6.25	no	no	no	no	no	no	no	yes	no
female	52	seperated, single, divorced, widowed	>=10 years	2	no	no	no	30	6.6	0.779	6.25	no	no	yes	no	no	no	no	no	no
female	56	seperated, single, divorced, widowed	>=10 years	2	yes	no	no	35	8.4	0.598	6.25	no	no	no	no	yes	no	no	no	no
male	86	married and cohabited	<=9 years	2	yes	no	no	29	6.3	0.57	7.5	no	no	no	no	no	no	yes	no	no
male	73	married and cohabited	>=10 years	2	no	no	no	36	6.6	0.687	7.5	yes	no	no	no	no	no	no	yes	no
male	50	seperated, single, divorced, widowed	>=10 years	2	yes	no	no	26	7.8	0.69	7.5	no	no	no	no	no	no	no	no	no
female	71	married and cohabited	<=9 years	2	no	no	no	23	6.4	0.488	7.5	no	no	no	no	no	no	no	no	no
female	67	married and cohabited	<=9 years	4	yes	yes	no	35	6.9	0.57	7.5	no	yes	no	no	yes	no	no	no	no
female	59	married and cohabited	>=10 years	3	no	yes	no	42	9.2	0.687	7.5	no	no	no	no	no	no	no	no	no
male	61	married and cohabited	<=9 years	4	yes	no	no	43	11	0.687	7.5	no	no	no	yes	yes	no	no	no	yes
female	66	seperated, single, divorced, widowed	>=10 years	3	no	no	no	33	6.1	0.664	7.5	no	no	no	no	no	no	yes	yes	no
female	63	married and cohabited	>=10 years	3	yes	no	no	21	6.4	0.757	7.5	no	no	no	yes	no	no	no	yes	no
female	76	married and cohabited	<=9 years	3	no	no	no	29	6	0.713	7.5	no	no	yes	yes	no	no	no	yes	no
male	48	seperated, single, divorced, widowed	>=10 years	4	no	yes	no	46	6.4	0.387	7.5	yes	no	no	no	yes	no	no	yes	no
female	68	seperated, single, divorced, widowed	>=10 years	3	yes	no	no	24	8.5	0.779	7.5	yes	no	no	no	no	no	no	no	no
female	48	seperated, single, divorced, widowed	>=10 years	2	no	no	no	42	5.7	0.598	7.5	no	no	no	no	yes	no	no	no	no
male	74	married and cohabited	<=9 years	4	no	yes	no	28	6.4	0.779	7.5	yes	yes	no	no	no	no	no	no	no
female	81	married and cohabited	<=9 years	2	yes	yes	no	26	8.3	0.324	7.5	yes	no	no	no	no	no	no	yes	no
male	83	seperated, single, divorced, widowed	<=9 years	2	no	no	no	29	7.4	0.717	7.5	yes	yes	no	no	no	no	no	no	no
male	56	married and cohabited	<=9 years	3	no	no	no	39	5.1	0.181	7.5	no	no	yes	no	no	no	no	no	no
male	67	married and cohabited	>=10 years	2	no	no	no	30	7.1	1	7.5	no	no	no	no	no	no	no	no	no
female	63	married and cohabited	<=9 years	4	yes	no	no	26	10.4	0.713	7.5	yes	no	no	no	no	no	yes	no	no
female	68	seperated, single, divorced, widowed	>=10 years	2	no	no	no	22	6.3	0.779	7.5	no	no	no	no	no	no	yes	no	yes
male	87	married and cohabited	<=9 years	3	yes	no	no	25	6.2	0.687	7.5	yes	no	no	no	no	no	no	no	yes
male	69	married and cohabited	>=10 years	3	no	no	no	24	7.4	0.779	7.5	yes	no	no	no	no	no	no	no	no
male	68	seperated, single, divorced, widowed	>=10 years	2	no	no	no	33	7.5	0.298	7.5	no	no	no	no	no	no	no	no	no
female	84	seperated, single, divorced, widowed	<=9 years	2	no	yes	no	32	6.1	0.713	8.75	yes	no	no	no	no	no	no	no	no
male	69	married and cohabited	>=10 years	2	no	no	no	37	8.4	0.481	8.75	no	no	no	yes	no	no	no	no	no
female	73	married and cohabited	<=9 years	2	yes	no	no	28	7.9	0.753	8.75	yes	no	no	no	no	no	no	no	no
female	69	married and cohabited	>=10 years	2	yes	no	no	33	7.7	0.779	8.75	no	no	no	no	no	no	no	yes	no
male	63	seperated, single, divorced, widowed	<=9 years	5	yes	no	no	36	8.5	0.713	8.75	yes	no	no	yes	no	no	no	no	yes
female	68	seperated, single, divorced, widowed	<=9 years	2	no	yes	no	38	6.1	0.57	8.75	no	no	yes	no	no	no	no	no	no
female	55	seperated, single, divorced, widowed	<=9 years	3	no	no	no	38	6.1	0.664	8.75	no	no	yes	no	no	no	no	no	no
male	81	married and cohabited	<=9 years	4	no	yes	yes	29	7.3	0.181	8.75	no	no	no	no	no	yes	no	yes	no
male	61	married and cohabited	>=10 years	2	no	no	no	36	6.2	1	8.75	no	no	no	no	no	no	no	no	no
female	66	married and cohabited	<=9 years	3	no	yes	no	38	6.5	0.753	8.75	no	no	no	no	no	no	no	yes	no
male	64	married and cohabited	<=9 years	2	no	no	no	27	5.7	1	8.75	no	no	no	no	no	no	no	no	no
male	57	seperated, single, divorced, widowed	<=9 years	2	no	no	no	45	6.7	0.598	8.75	no	no	no	no	yes	no	no	no	no
female	69	married and cohabited	>=10 years	3	no	no	no	31	6.5	1	8.75	no	no	yes	no	no	no	no	no	no
female	68	married and cohabited	<=9 years	2	yes	no	no	34	8.5	0.598	8.75	yes	no	no	no	no	no	no	no	no
female	79	married and cohabited	<=9 years	3	yes	no	no	28	6.9	0.779	8.75	yes	no	no	no	no	no	no	yes	no
female	74	seperated, single, divorced, widowed	>=10 years	3	no	no	no	34	6.9	0.69	8.75	no	no	no	no	yes	no	no	no	yes
male	77	seperated, single, divorced, widowed	<=9 years	5	yes	yes	no	27	8.2	0.598	8.75	yes	yes	no	no	no	no	no	no	no
male	78	married and cohabited	<=9 years	4	no	no	no	37	8.4	0.687	10	yes	yes	yes	no	yes	no	no	no	no
female	81	married and cohabited	<=9 years	4	no	no	no	30	6.1	0.298	10	no	no	no	no	no	no	no	no	no
male	46	seperated, single, divorced, widowed	<=9 years	2	no	no	no	39	8.7	0.69	10	no	no	no	no	no	no	no	no	no
male	75	married and cohabited	<=9 years	3	no	no	no	25	7.6	0.624	10	yes	no	no	no	no	no	no	yes	no
male	73	seperated, single, divorced, widowed	<=9 years	2	no	yes	no	36	7.6	0.387	10	no	no	no	no	no	no	no	no	no
male	54	married and cohabited	<=9 years	3	yes	no	no	36	8.5	0.783	10	no	yes	no	no	no	no	no	no	no
male	85	married and cohabited	>=10 years	4	no	no	no	27	6.8	0.387	10	yes	yes	no	no	no	no	no	yes	no
female	75	seperated, single, divorced, widowed	<=9 years	5	yes	no	no	34	8.7	0.298	10	yes	yes	no	no	no	no	no	no	yes
male	60	seperated, single, divorced, widowed	<=9 years	3	no	no	no	37	7.4	0.713	10	yes	no	no	no	no	no	no	yes	no
female	74	seperated, single, divorced, widowed	<=9 years	3	no	no	no	29	6.2	0.413	10	yes	no	no	no	no	no	no	yes	no
female	77	married and cohabited	<=9 years	2	yes	yes	no	38	6.9	0.27	10	yes	no	no	no	no	no	no	no	yes
male	39	married and cohabited	>=10 years	2	yes	no	no	38	9.4	0.779	10	no	no	no	no	no	no	no	no	no
male	64	married and cohabited	<=9 years	2	no	yes	no	37	8.4	0.69	10	yes	no	no	no	no	no	no	no	no
female	48	married and cohabited	<=9 years	2	yes	no	no	37	9.7	0.779	10	no	no	no	no	no	no	no	no	no
female	56	married and cohabited	<=9 years	2	yes	no	no	22	9	0.298	10	no	no	no	no	no	no	no	no	no
female	78	seperated, single, divorced, widowed	<=9 years	4	no	no	no	29	7	0.39	10	no	yes	no	yes	no	no	no	yes	no
female	73	seperated, single, divorced, widowed	<=9 years	3	yes	yes	no	57	6.5	0.192	10	no	yes	no	no	no	no	no	no	no
female	77	seperated, single, divorced, widowed	<=9 years	3	yes	no	no	33	8.1	0.687	10	yes	no	no	no	no	no	yes	no	no
female	57	seperated, single, divorced, widowed	<=9 years	2	no	no	no	29	5.8	0.783	10	no	no	yes	no	no	no	no	yes	no
female	61	married and cohabited	>=10 years	2	no	no	no	19	6.8	0.713	10	yes	no	no	no	no	no	no	no	no
female	80	married and cohabited	<=9 years	2	no	yes	no	26	5.9	0.242	10	no	no	no	no	no	no	no	no	no
female	84	seperated, single, divorced, widowed	<=9 years	4	no	yes	no	30	6.9	0.284	10	no	no	no	no	no	no	no	yes	no
male	65	married and cohabited	<=9 years	2	no	no	no	42	9.8	0.664	10	no	no	no	no	no	no	no	yes	no
female	73	seperated, single, divorced, widowed	<=9 years	2	yes	yes	no	35	8.5	0.298	11.25	no	no	no	no	no	no	no	yes	no
female	54	seperated, single, divorced, widowed	<=9 years	4	yes	yes	no	54	8.04	0.481	11.25	no	no	yes	yes	no	no	no	no	no
male	65	married and cohabited	<=9 years	2	yes	no	no	34	9.6	0.453	11.25	no	no	no	no	no	no	no	no	no
male	79	married and cohabited	>=10 years	5	no	no	no	25	5.7	0.779	11.25	yes	no	no	no	no	no	yes	no	no
female	64	married and cohabited	<=9 years	3	no	no	no	32	5.6	0.141	11.25	no	no	no	no	yes	no	no	yes	no
female	82	seperated, single, divorced, widowed	<=9 years	2	no	yes	yes	30	5.7	0.181	11.25	no	no	no	no	no	no	yes	yes	no
male	64	married and cohabited	<=9 years	4	yes	no	no	23	7.2	0.298	11.25	no	no	yes	no	yes	no	no	yes	yes
male	69	married and cohabited	>=10 years	3	yes	no	no	27	6.9	0.624	11.25	yes	no	no	no	no	no	no	yes	no
female	66	seperated, single, divorced, widowed	<=9 years	4	yes	no	no	26	7.7	0.298	11.25	no	no	no	no	yes	no	no	no	yes
male	59	married and cohabited	<=9 years	3	no	yes	no	33	6.4	0.624	11.25	yes	no	no	no	no	no	no	no	no
female	50	married and cohabited	>=10 years	2	no	no	no	38	6.5	1	11.25	no	no	no	no	no	no	no	yes	no
male	52	seperated, single, divorced, widowed	<=9 years	2	no	no	no	47	6.8	0.624	11.25	no	no	no	no	no	no	no	no	no
male	55	married and cohabited	<=9 years	3	no	no	no	31	5.9	0.69	12.5	no	no	no	no	no	no	no	no	no
female	75	seperated, single, divorced, widowed	>=10 years	2	yes	no	no	22	8	0.717	12.5	no	no	no	no	yes	no	no	no	yes
male	56	married and cohabited	<=9 years	4	yes	no	no	31	8.7	0.327	12.5	yes	yes	no	no	no	no	no	no	no
male	59	seperated, single, divorced, widowed	>=10 years	2	no	no	no	28	8	0.779	12.5	no	no	no	no	no	no	no	no	yes
male	59	married and cohabited	>=10 years	3	yes	no	no	28	7.7	0.69	12.5	yes	no	no	no	no	no	no	no	no
female	79	married and cohabited	<=9 years	3	yes	yes	no	35	7	0.181	12.5	no	no	no	no	no	no	no	yes	yes
male	51	married and cohabited	>=10 years	2	yes	no	no	35	7.4	0.713	12.5	no	no	no	no	no	no	no	no	no
female	61	seperated, single, divorced, widowed	<=9 years	3	no	no	no	31	5.9	0.664	12.5	no	no	yes	yes	yes	no	no	no	no
male	70	seperated, single, divorced, widowed	<=9 years	3	no	no	no	37	9.4	0.753	12.5	no	no	no	no	yes	no	yes	no	no
male	59	married and cohabited	<=9 years	5	yes	yes	no	31	6.8	0.481	12.5	yes	yes	yes	no	no	no	no	yes	no
male	50	married and cohabited	<=9 years	4	no	no	no	26	9.8	1	12.5	no	no	no	no	no	no	no	no	no
female	81	seperated, single, divorced, widowed	<=9 years	3	yes	no	no	33	8.4	0.687	12.5	no	yes	no	no	no	no	no	no	no
female	67	married and cohabited	<=9 years	3	yes	yes	no	45	7.5	0.181	12.5	no	no	no	no	no	no	no	no	no
male	77	married and cohabited	>=10 years	2	yes	no	no	26	6.9	0.779	12.5	yes	no	no	no	no	no	no	no	no
female	83	seperated, single, divorced, widowed	<=9 years	4	no	no	no	30	5.8	0.141	12.5	no	no	no	no	yes	no	no	no	no
female	80	married and cohabited	<=9 years	2	no	no	no	22	9.3	0.309	13.75	no	no	no	no	yes	no	no	no	no
male	73	married and cohabited	<=9 years	4	yes	no	no	31	6.5	0.181	13.75	no	no	no	no	no	no	yes	yes	yes
male	64	seperated, single, divorced, widowed	<=9 years	4	no	no	no	36	6.4	0.6	13.75	no	no	no	no	yes	no	no	yes	no
male	80	married and cohabited	>=10 years	5	yes	no	no	27	6.6	0.598	13.75	yes	yes	no	no	no	no	yes	yes	yes
male	50	married and cohabited	<=9 years	4	yes	no	no	34	8	0.598	13.75	no	no	no	no	no	no	no	no	no
male	51	married and cohabited	<=9 years	4	yes	no	no	32	8.8	0.779	13.75	yes	no	no	no	no	no	no	no	no
female	73	seperated, single, divorced, widowed	<=9 years	4	yes	no	no	31	7.5	0.413	13.75	no	no	no	no	no	no	no	yes	no
male	59	seperated, single, divorced, widowed	<=9 years	2	no	no	no	25	7.3	0.664	13.75	yes	no	no	no	no	no	no	no	no
female	54	married and cohabited	<=9 years	2	no	no	no	35	5.9	0.547	15	no	no	yes	yes	no	no	no	no	no
female	79	married and cohabited	<=9 years	3	no	no	no	24	6.4	0.69	15	yes	no	no	no	yes	no	no	no	no
male	59	seperated, single, divorced, widowed	<=9 years	2	yes	no	no	35	7.2	0.713	15	no	no	no	no	no	no	no	no	no
male	79	married and cohabited	>=10 years	4	no	no	no	30	6.5	0.624	15	yes	no	no	no	no	no	no	no	no
female	74	married and cohabited	>=10 years	4	no	yes	no	25	6.3	0.421	15	no	yes	yes	yes	no	no	no	no	no
female	69	married and cohabited	<=9 years	3	no	yes	no	34	7	0.324	15	no	no	no	no	yes	no	yes	yes	no
female	79	seperated, single, divorced, widowed	<=9 years	2	yes	yes	yes	26	7.7	0.598	15	yes	no	no	no	no	no	no	no	no
male	62	seperated, single, divorced, widowed	<=9 years	2	yes	no	no	52	10.8	0.298	16.25	no	no	no	no	no	no	no	no	no
male	51	seperated, single, divorced, widowed	>=10 years	2	yes	no	no	25	11.4	0.395	16.25	no	no	no	no	yes	no	no	no	no
male	57	married and cohabited	<=9 years	3	yes	no	no	38	8.1	0.298	16.25	yes	yes	yes	no	no	no	no	no	no
female	52	seperated, single, divorced, widowed	<=9 years	5	yes	no	no	27	8	0.624	16.25	no	no	no	no	yes	no	no	no	no
female	64	seperated, single, divorced, widowed	>=10 years	2	no	no	no	41	6.2	0.713	16.25	no	no	yes	no	no	no	no	no	no
male	56	married and cohabited	<=9 years	3	yes	no	no	35	7.7	0.664	16.25	yes	no	no	no	yes	no	no	no	yes
male	67	married and cohabited	<=9 years	4	no	no	no	31	7	0.69	16.25	yes	no	no	no	no	no	yes	no	no
male	53	seperated, single, divorced, widowed	<=9 years	3	no	no	no	45	8.8	0.598	17.5	no	no	no	no	no	no	no	no	no
male	63	seperated, single, divorced, widowed	<=9 years	3	no	no	no	23	5.8	0.757	17.5	no	no	yes	no	no	no	no	no	no
male	67	married and cohabited	>=10 years	3	no	no	no	32	8.3	0.624	17.5	no	no	no	no	no	no	no	yes	no
female	42	married and cohabited	>=10 years	3	no	no	no	24	6.3	0.69	17.5	no	no	no	yes	no	no	no	no	no
female	53	married and cohabited	<=9 years	6	no	no	no	29	6.3	0.298	17.5	no	no	no	no	no	no	no	no	no
female	61	married and cohabited	<=9 years	4	yes	no	no	50	7.9	0.687	17.5	yes	no	no	no	no	no	no	yes	no
male	54	seperated, single, divorced, widowed	<=9 years	3	no	no	no	34	7.3	0.624	17.5	yes	no	yes	no	no	no	no	no	no
female	49	married and cohabited	<=9 years	4	yes	no	no	37	9.9	1	17.5	yes	no	no	no	no	no	no	no	no
male	54	seperated, single, divorced, widowed	>=10 years	4	yes	no	no	24	6.6	0.258	18.75	yes	yes	yes	no	yes	no	no	no	no
male	58	seperated, single, divorced, widowed	<=9 years	2	no	no	no	31	7.4	0.598	18.75	no	no	yes	no	yes	no	no	no	no
female	53	seperated, single, divorced, widowed	<=9 years	4	no	no	no	37	13.7	0.298	18.75	no	no	no	no	yes	no	no	yes	no
male	59	married and cohabited	<=9 years	2	no	no	no	31	7.1	0.39	18.75	yes	no	no	no	no	no	no	yes	no
male	54	married and cohabited	<=9 years	2	yes	no	no	30	6.7	0.488	20	yes	no	no	no	yes	no	no	no	no
female	66	seperated, single, divorced, widowed	>=10 years	3	no	no	no	53	6.4	0.181	20	no	yes	no	no	yes	no	no	yes	no
male	71	married and cohabited	<=9 years	3	yes	no	no	34	9.3	0.691	20	no	no	no	no	no	no	no	no	no
female	48	married and cohabited	>=10 years	2	no	no	no	36	6.1	0.687	20	no	no	no	no	yes	no	no	no	no
male	65	married and cohabited	>=10 years	4	no	no	no	29	5.9	0.258	20	no	no	no	no	no	no	no	no	no
female	75	seperated, single, divorced, widowed	>=10 years	3	no	yes	no	33	7.1	0.624	20	no	yes	no	no	yes	no	no	no	no
male	51	married and cohabited	<=9 years	3	yes	no	no	34	11.9	0.687	20	no	no	no	no	no	no	no	no	no
female	70	married and cohabited	<=9 years	3	yes	no	no	37	8.1	0.598	21.25	no	yes	no	no	no	no	yes	no	no
female	74	seperated, single, divorced, widowed	<=9 years	2	yes	no	no	39	10	0.598	21.25	no	no	yes	no	no	no	no	no	yes
male	69	married and cohabited	<=9 years	2	yes	no	no	36	7.8	0.298	21.25	yes	no	no	no	no	no	no	yes	no
female	47	seperated, single, divorced, widowed	>=10 years	4	yes	no	no	44	7.7	0.258	21.25	yes	no	no	no	no	no	no	yes	no
male	66	seperated, single, divorced, widowed	>=10 years	3	yes	no	no	30	9	0.69	22.5	no	yes	no	no	no	no	no	no	yes
male	63	married and cohabited	<=9 years	8	no	no	no	25	7.4	0.422	22.5	yes	no	yes	no	no	no	no	no	no
female	60	married and cohabited	<=9 years	2	no	no	no	30	6.5	1	22.5	no	no	no	no	no	no	no	no	no
male	59	seperated, single, divorced, widowed	<=9 years	3	no	no	no	24	6.2	0.69	23.75	yes	no	no	no	no	no	no	no	no
male	49	married and cohabited	<=9 years	2	no	no	no	30	5.9	0.141	23.75	no	no	no	no	no	no	no	no	no
female	53	seperated, single, divorced, widowed	<=9 years	3	yes	no	no	30	7.5	0.141	25	no	no	no	no	no	no	no	no	no
male	55	married and cohabited	>=10 years	3	yes	no	no	35	10.6	0.081	25	no	no	no	no	yes	no	no	no	no
male	54	married and cohabited	<=9 years	2	no	no	no	25	9.4	1	25	yes	no	no	no	no	no	no	no	no
male	43	married and cohabited	<=9 years	3	no	no	no	42	6	0.779	25	no	no	yes	no	no	no	no	no	no
female	65	seperated, single, divorced, widowed	>=10 years	2	no	yes	no	27	6.4	0.624	25	no	no	no	no	yes	no	no	yes	no
